# Supplementary material for: Bombyx mori Nucleopolyhedrovirus (BmNPV) Induces G2/M Arrest to Promote Viral Multiplication by Depleting BmCDK1
Source: Insects. 2021 Dec 8;12(12):1098. doi: 10.3390/insects12121098 (PMC8708760; doi:10.3390/insects12121098)
Supplement: Supplementary file 1 [file insects-12-01098-s001.zip]

Archive with 1 entries (1 files):
- insects-1418021-supplementary.pdf
